# Supplementary material for: Exploring the Predictors of Nurses’ Turnover Intentions Through Neural Network Modeling: A National Cross-Sectional Study in Lithuania
Source: Healthcare (Basel). 2026 Mar 24;14(7):831. doi: 10.3390/healthcare14070831 (PMC13073792; doi:10.3390/healthcare14070831)
Supplement: Supplementary file 1 [file healthcare-14-00831-s001.zip]

Archive with 5 entries (5 files):
- TRIPOD Checklist.pdf
- Code S1.html
- Code S2.html
- Table S1.pdf
- Table S2.pdf
